# Supplementary material for: Time-Course Association Mapping of the Grain-Filling Rate in Rice (Oryza sativa L.)
Source: PLoS One. 2015 Mar 19;10(3):e0119959. doi: 10.1371/journal.pone.0119959 (PMC4366047; doi:10.1371/journal.pone.0119959)
Supplement: S4 Table — ‘√’indicates the accession with the positive allele; ‘Δ’indicates the accession with the negative allele. The values under alleles are the average positive (negative) allelic effects of the alleles. (XLS) [file pone.0119959.s004.xls]

## Sheet: Sheet1
	S4 Table. Allelic variation of the loci with average positive allele effects on the top three GFR at five stages.
No.	Accession	7DAF														14DAF															21DAF														28DAF
		RM480				RM6266				RM3170						RM528					RM471					RM309					RM5818					RM224									RM525				RM263
		195	200	225	215	145	140	160	155	160	170	180	155	165	140	135	245	220	200	185	115	105	95	130	120	160	180	165	175	170	150	155	145	160	140	135	120	125	130	140	150	160	145	155	145	135	140	110	175
		0.49	0.242	-0.042	-0.069	0.564	0.357	0.026	-0.172	0.576	0.386	0.038	0.034	-0.1	-0.112	0.705	0.57	0.239	-0.268	-0.31	0.407	0.397	-0.355	-0.607	-1.015	0.486	0.237	0.207	-0.022	-0.147	0.579	0.533	0.249	-0.102	-0.347	0.315	0.174	0.099	0.009	-0.022	-0.023	-0.069	-0.109	-0.573	0.321	0.153	-0.017	-0.338	0.495
1	Yazihuang			∆					∆		√									∆		√							∆			√											∆			√
2	Hongmangshajing	√					√				√								∆						∆					∆		√										∆						∆
3	Wanhuangdao			∆			√				√						√					√								∆		√						√								√
4	Guozinuo			∆					∆				√				√					√							∆			√								∆						√
5	Shuijingbaidao			∆					∆				√							∆		√								∆	√							√								√
6	Wumangzaodao	√							∆				√				√					√								∆		√											∆		√
7	Sanbailitou			∆					∆				√							∆		√								∆	√						√									√
8	Cuyingwanyangdao			∆					∆				√							∆		√								∆		√								∆						√
9	Yanglingdao			∆					∆				√							∆		√								∆		√				√											∆
10	Wanyedao			∆					∆				√							∆		√								∆		√				√										√
11	Tiaobinghuang			∆					∆				√							∆		√								∆	√									∆						√
12	Tiejingqing			∆					∆				√							∆		√								∆	√									∆						√
13	Xiaobaiyedao			∆					∆				√							∆		√								∆	√						√									√
14	Baoxintaihuqing	√					√						√						∆			√				√									∆					∆								∆	√
15	Jiangfeng 4			∆					∆				√							∆		√								∆		√										∆				√
16	Sujing 4			∆					∆				√							∆		√								∆		√						√								√
17	Aizhongluohanghuang			∆					∆				√							∆		√								∆	√							√								√
18	Bodao			∆					∆				√							∆				∆						∆		√						√								√
19	Wanmuxiqiu			∆					∆				√							∆		√								∆		√						√								√
20	Huangsanshi			∆					∆				√							∆		√								∆	√							√								√
21	Erheidao			∆					∆				√							∆		√								∆		√											∆			√
22	Xiaoqingzhong			∆					∆				√							∆		√								∆		√											∆			√
23	Zaoguangtou			∆					∆				√							∆		√								∆		√											∆				∆
24	Xiaoluohanhuang			∆					∆				√							∆		√								∆		√											∆			√
25	Suzhouqing			∆					∆				√							∆		√						√				√						√								√
26	Wanluli			∆					∆				√							∆		√						√						∆						∆						√
27	Wanbaguo			∆					∆				√							∆		√						√				√											∆			√
28	Ebusinuodao			∆					∆				√							∆		√								∆		√				√										√			√
29	Laodeigu			∆					∆				√							∆		√								∆		√											∆			√
30	Xiefenghuang			∆					∆				√							∆		√								∆		√											∆			√
31	Chenjiazhong			∆					∆				√							∆		√						√				√								∆						√
32	Zaoheitouhong			∆					∆				√							∆		√								∆	√							√								√
33	Luohanghuang			∆					∆				√							∆		√						√				√											∆			√
34	Longgouzhong			∆					∆				√							∆		√								∆		√											∆			√
35	Shiluqing			∆					∆						∆					∆		√								∆		√							√							√
36	Ligengqing			∆					∆						∆					∆		√								∆		√									∆					√
37	Zaoheitouhong2			∆					∆						∆					∆		√						√				√									∆					√
38	Laolaihong			∆					∆						∆					∆		√								∆	√								√							√			√
39	Erlibie			∆					∆						∆					∆		√								∆		√									∆					√
40	Jinguhuang			∆					∆						∆					∆		√								∆		√									∆					√
41	Cuganhuangdao			∆					∆						∆					∆		√						√				√									∆					√			√
42	Zaoshirihuangdao			∆					∆						∆					∆		√						√				√				√										√
43	Shengtangqing			∆					∆						∆					∆		√						√				√									∆					√
44	Xiaomandao			∆					∆				√							∆		√						√				√									∆					√
45	Shengtangqing2			∆					∆						∆					∆		√						√				√									∆					√			√
46	Wanmandao			∆					∆				√							∆		√								∆		√											∆			√
47	Nantouzhong			∆					∆				√							∆		√						√						∆							∆					√
48	Daniaodao			∆					∆				√							∆		√								∆				∆										∆		√			√
49	Kobgqueqing				∆				∆					∆						∆		√					√						√						√							√
50	Kaiqing				∆				∆					∆						∆		√							∆		√								√							√
51	Manyedao				∆				∆					∆						∆		√						√			√								√							√
52	Baikenuo		√				√					√								∆		√								∆		√							√									∆
53	Baimangnuo				∆				∆					∆						∆		√								∆		√							√							√
54	Xiangzhunuo				∆				∆					∆						∆		√							∆			√							√							√
55	Yaxuenuo				∆				∆					∆						∆		√								∆		√							√							√
56	Xianhui429		√				√						√							∆		√								∆		√							√								∆
57	Zijianxian3		√				√						√							∆		√							∆					∆					√									∆
58	Huangsandannuo		√						∆					∆						∆		√							∆			√							√									∆
59	Jia 159				∆			√					√							∆		√							∆			√							√							√
60	Sidao 10				∆			√					√							∆		√							∆			√							√							√
61	Wuqiang				∆			√					√							∆		√							∆			√							√							√
62	Wuyujing 3				∆			√					√							∆		√							∆					∆					√							√
63	Xiushui 04				∆			√					√							∆		√							∆			√							√							√
64	Zhendao 88				∆			√					√							∆		√							∆			√							√							√
65	Zhendao 6				∆			√					√							∆		√							∆					∆					√							√
66	Taijing9xuan				∆			√					√							∆		√							∆			√							√							√
67	ACTaijing16xuandi				∆			√					√							∆		√							∆			√							√							√
68	Taijing16xuanzi				∆			√					√					√				√							∆					∆					√							√
69	Diantun502xuanzao		√					√				√						√			√								∆					∆					√									∆
70	H35( 6435)				∆			√					√							∆		√					√							∆					√							√
71	H37( 6427)				∆			√					√							∆		√					√							∆					√							√
72	Jingnuo(zijiang)				∆			√					√							∆		√							∆					∆					√								∆
73	Nannongjing62401		√			√				√								√				√					√							∆					√									∆
74	Tongjing109				∆			√					√			√						√					√							∆					√							√
75	Yangdao 6		√			√								∆						∆		√							∆					∆					√									∆
76	Ninjing 11				∆			√				√								∆		√							∆					∆					√							√
77	Wujing 15				∆			√					√							∆		√							∆			√							√							√
78	Wuxiangjing 14				∆			√					√							∆		√							∆			√							√								∆
79	Xudao 3				∆			√					√							∆		√							∆			√							√							√
80	Nannongjing 003				∆			√					√							∆		√							∆			√							√							√
81	Nannongjing 005				∆			√					√							∆		√							∆			√							√							√
82	5jing20				∆			√					√							∆			∆						∆		√								√							√
83	5jing15				∆			√					√							∆			∆						∆			√							√								∆
84	Molingjing				∆			√					√							∆		√								∆		√							√								∆
85	5jing03				∆			√					√							∆		√								∆		√							√								∆
86	5jing68				∆			√					√							∆		√								∆		√							√								∆
87	Xudao 4				∆			√					√							∆		√							∆		√								√							√
88	Xudao 5				∆			√					√							∆		√							∆		√								√							√
89	Huaidao 9				∆			√					√							∆		√								∆		√							√							√
90	Yandao 6				∆			√					√							∆		√							∆				√						√								∆
91	Yangguang 200				∆			√					√							∆		√							∆		√								√								∆
92	Lianjing 2				∆			√					√							∆			∆							∆	√								√							√
93	Xiushui79				∆			√					√							∆		√								∆	√								√								∆
94	C bao				∆			√					√							∆		√								∆	√								√							√
95	Zhen9424				∆			√					√							∆		√								∆		√							√							√
	‘√’indicates the accession has the positive allele; ‘∆’indicates the accession has the negative allele. The values ​​under alleles are the average positive (negative) allelic effects of the alleles
[truncated: 19 more columns]
